# Supplementary material for: Cimicifuga racemosa Extract Ze 450 Re-Balances Energy Metabolism and Promotes Longevity
Source: Antioxidants (Basel). 2021 Sep 8;10(9):1432. doi: 10.3390/antiox10091432 (PMC8466145; doi:10.3390/antiox10091432)
Supplement: Supplementary file 1 [file antioxidants-10-01432-s001.zip]

Archive with 9 entries (8 files):
- antioxidants-1326127-supplementary/
- antioxidants-1326127-supplementary/Figure S1.docx
- antioxidants-1326127-supplementary/Figure S2.docx
- antioxidants-1326127-supplementary/Figure S3.docx
- antioxidants-1326127-supplementary/Figure S4.docx
- antioxidants-1326127-supplementary/Figure S5.docx
- antioxidants-1326127-supplementary/Figure S6.docx
- antioxidants-1326127-supplementary/Figure S7.docx
- antioxidants-1326127-supplementary/Figure S8.docx
